# Supplementary material for: NTRK1/TrkA Activation Overrides the G2/M-Checkpoint upon Irradiation
Source: Cancers (Basel). 2021 Nov 30;13(23):6023. doi: 10.3390/cancers13236023 (PMC8657035; doi:10.3390/cancers13236023)
Supplement: Supplementary file 1 [file cancers-13-06023-s001.zip]

Archive with 2 entries (2 files):
- cancers-1455547 supplementary figure.pdf
- cancers-1455547 supplementary.xlsx
